# Supplementary material for: Repeated ethanol exposure increases anxiety-like behaviour in zebrafish during withdrawal
Source: PeerJ. 2019 Feb 28;7:e6551. doi: 10.7717/peerj.6551 (PMC6397752; doi:10.7717/peerj.6551)
Supplement: Supplemental Information 1 — Raw data for “time in center zone”, “time in transition zone”, “time in thigmotaxis zone”, “velocity”, and “immobility” for control, 0.4% ethanol and 0.8% ethanol groups. [file peerj-07-6551-s001.csv]

Supplemental_Data
Raw_data
Time_in_Center_zone_(s)
Control	0.4%_Ethanol	0.8%_Ethanol
0.36	26.64	2.72
19.8	15.92	7.52
13.88	24.76	5.28
11.6	5.92	4.2
30.36	9.6	0.12
4.36	0.56	0.04
0.32	0.92	0.72
0.92	1.6	0.32
30.16	16.32	0.84
0.92	1.88	2.2
7.72	9.16	2.48
0.76	0.8	3.92
15.48	4.64	0.8
0.56	17.76	6.08
7.76	16.08	7.36
6.44	20.6	0
2.96		2.8
19.8
Time_in_Transition_zone _(s)
Control	0.4%_Ethanol	0.8%_Ethanol
156.88	198.32	97.28
238.84	137.4	135.76
155.04	263.04	236.96
263.12	95.64	111.88
465.52	390.08	48.8
158.4	60.56	74.88
54.24	167.04	209.56
51.4	109.8	171.4
210.52	220.28	62.76
309.16	141.88	115.64
188.76	207	149.92
284.72	173.08	300.4
508.8	238.28	48.76
109.76	478.08	39.48
130.08	118.8	145.16
106.24	459.24	757.24
123.52		262.44
164.84
Time_in_thigmotaxis_zone_(s)
Control	0.4%_Ethanol	0.8%_Ethanol
742.8	675.08	800.04
641.4	746.72	756.76
729.56	611.52	657.8
624.96	798.48	781.56
404.16	500.36	851.12
737.04	838.92	825.12
844.92	732.08	689.76
847.72	788.52	728.32
659.24	663.36	836.44
589.96	755.84	782.2
703.52	683.16	747.36
614.56	726.12	595.72
375.76	656.8	849.96
789.72	403.8	854.44
762.2	765.16	747.52
786.68	420.2	142.8
773.56		634.8
715.4
Velocity_(cm/s)
Control	0.4%_Ethanol	0.8%_Ethanol
10.7242	8.18349	9.73143
10.3836	9.99969	8.95855
6.64745	9.08182	10.6841
7.10774	7.13808	10.5124
4.89992	8.66377	7.50688
10.4774	11.9872	9.09019
8.8843	6.67498	6.92946
10.3875	6.41758	6.00262
7.66419	8.0581	17.5911
9.26787	15.0689	9.1952
8.60331	16.5333	16.9992
12.2365	9.42904	6.15488
8.3013	7.41478	14.0047
9.36693	8.11334	9.81781
7.39293	7.86252	10.4523
7.07663	5.31835	5.82746
10.112		8.53203
7.28753
Immobility_(s)
Control	0.4%_Ethanol	0.8%_Ethanol
1.6	1.44	0.68
1.16	21.04	1.28
13.24	8.6	1.16
22.6	2.04	80.88
31.24	3.44	49.28
4.36	0.16	1.64
253.08	43.4	7.92
16.12	7.68	219.36
1.6	22.08	6.56
12.04	0.24	0.16
23.36	0.92	0.04
6.4	2.36	52.96
184.08	60.92	0.24
1	213.64	0.8
110.8	10.56	1.2
109.72	84.44	47.24
41.24		13.28
7.64
